# Supplementary material for: Long Non-Coding RNAs in Pathogenesis of Renal Cell Carcinoma: Epigenetic Regulation, Signaling Pathways, and Therapeutic Strategies
Source: Int J Mol Sci. 2026 Jun 3;27(11):5071. doi: 10.3390/ijms27115071 (PMC13256571; doi:10.3390/ijms27115071)
Supplement: Supplementary file 1 [file ijms-27-05071-s001.zip]

Archive with 1 entries (1 files):
- ijms-4318742-supplementary.pdf
